# Supplementary material for: Understanding the relationship between egg- and antigen-based diagnostics of Schistosoma mansoni infection pre- and post-treatment in Uganda
Source: Parasit Vectors. 2018 Jan 8;11:21. doi: 10.1186/s13071-017-2580-z (PMC5759883; doi:10.1186/s13071-017-2580-z)
Supplement: Supplementary file 3 — Dataset. (CSV 21 kb) [file 13071_2017_2580_MOESM3_ESM.csv]

	t0KK1	t0KK2	t0KK3	t0KK4	t0KK5	t0KK6	t0CCA	t1KK1	t1KK2	t1KK3	t1KK4	t1KK5	t1KK6	t1CCA	t2KK1	t2KK2	t2KK3	t2KK4	t2KK5	t2KK6	t2CCA
1	42	NA	18	1	2	2	2	0	0	0	0	0	0	2	NA	NA	NA	NA	NA	NA	NA
2	1	4	6	NA	3	NA	2	0	0	0	0	0	0	1	0	1	6	4	3	9	2
3	13	3	2	NA	0	NA	3	0	0	0	0	1	0	2	2	1	0	0	0	1	3
4	0	NA	1	NA	1	0	2	0	0	0	0	0	0	2	0	0	0	1	1	3	3
5	5	16	9	NA	2	NA	2	0	0	0	0	0	0	1	0	1	0	0	0	0	2
6	53	NA	27	NA	35	52	3	0	0	3	1	2	2	2	NA	NA	NA	NA	NA	NA	NA
7	8	5	22	NA	1	NA	2	0	0	0	0	0	0	0	0	0	0	0	0	1	2
8	85	135	4	NA	21	34	4	0	0	1	0	0	0	2	1	5	2	2	0	0	3
9	2	NA	1	NA	18	23	3	0	1	0	0	0	2	0	NA	NA	0	0	0	0	NA
10	1	1	2	NA	3	4	2	0	NA	0	0	0	0	2	NA	NA	NA	NA	NA	NA	NA
11	29	21	13	9	4	NA	2	0	0	0	0	0	0	2	6	5	1	0	1	1	2
12	3	2	3	NA	7	NA	2	0	0	0	0	0	0	1	0	0	0	0	NA	NA	2
13	2	4	2	0	1	NA	2	0	0	0	0	0	0	0	NA	NA	NA	NA	NA	NA	NA
14	NA	NA	24	14	NA	NA	NA	NA	NA	0	0	0	0	0	4	2	NA	NA	2	0	2
15	3	0	NA	NA	0	0	0	0	0	0	0	0	0	0	NA	NA	NA	NA	NA	NA	0
16	0	NA	0	0	0	NA	1	0	0	0	0	0	0	0	0	0	NA	NA	0	0	NA
17	1	NA	9	NA	0	NA	2	0	0	0	0	0	0	0	0	0	0	0	2	2	0
18	37	65	45	NA	37	NA	3	1	1	1	2	0	0	2	0	2	1	1	0	0	3
19	4	2	3	5	2	8	0	3	1	0	0	0	1	0	1	0	0	0	0	0	2
20	4	12	5	0	1	3	3	NA	NA	0	0	0	0	0	0	0	0	0	2	1	0
21	9	NA	0	NA	8	1	2	NA	NA	0	0	0	2	NA	0	0	0	0	0	0	2
22	5	12	3	NA	7	12	2	0	0	0	0	2	0	0	NA	NA	NA	NA	NA	NA	NA
23	0	NA	0	0	0	NA	1	2	0	1	0	0	1	0	0	0	0	0	0	0	2
24	69	NA	138	127	84	NA	4	0	1	3	2	8	8	2	0	0	0	0	0	0	3
25	60	NA	100	48	6	NA	3	0	1	1	0	0	0	2	1	1	3	0	1	0	3
26	58	80	0	0	45	NA	3	2	2	0	0	0	1	2	1	1	0	0	0	1	4
27	92	100	0	NA	8	NA	4	0	0	0	0	0	1	1	0	0	0	0	1	0	2
28	16	35	23	19	12	49	3	0	0	0	0	0	0	0	3	1	2	1	1	2	3
29	0	0	0	0	0	NA	0	0	0	0	0	0	0	0	NA	NA	0	0	0	9	NA
30	0	1	0	0	0	NA	1	0	0	0	0	0	0	0	0	0	0	0	0	0	2
31	32	92	42	NA	50	21	3	0	0	0	0	0	0	2	3	1	2	1	1	2	2
32	44	NA	175	NA	124	NA	4	0	0	0	0	0	0	0	NA	NA	2	5	6	10	NA
33	21	NA	12	NA	NA	NA	2	22	14	3	7	6	13	2	NA	NA	NA	NA	NA	NA	NA
34	33	54	21	14	10	NA	2	0	0	0	0	0	0	2	NA	NA	2	5	6	10	3
35	0	NA	0	0	0	0	0	0	0	0	0	0	0	0	0	0	0	0	NA	NA	2
36	0	0	0	NA	0	NA	0	0	0	0	0	0	0	0	0	0	0	0	0	0	0
37	21	NA	23	16	11	13	3	0	0	0	0	2	0	0	0	0	0	0	NA	NA	2
38	44	37	113	NA	133	NA	4	0	0	0	0	0	0	1	2	0	1	3	0	1	NA
39	0	NA	2	0	4	19	3	2	0	1	1	0	0	2	NA	NA	NA	NA	2	1	NA
40	9	6	67	40	0	6	3	0	0	1	0	0	0	1	2	1	0	0	2	1	2
41	7	26	6	13	2	NA	3	0	0	0	0	0	0	0	NA	NA	NA	NA	NA	NA	NA
42	24	NA	52	25	21	NA	3	0	0	0	0	0	0	0	0	2	0	0	NA	NA	0
43	5	7	8	3	2	6	3	0	0	0	0	0	NA	0	0	0	2	1	6	1	0
44	20	NA	7	20	2	NA	3	0	0	0	0	0	0	0	0	0	NA	NA	0	0	2
45	10	12	16	9	10	22	2	0	0	0	1	0	0	2	0	0	1	1	4	1	2
46	6	NA	87	NA	12	25	4	0	0	0	0	0	0	1	0	0	0	0	0	0	2
47	0	NA	10	NA	10	NA	2	0	0	0	0	0	0	0	2	3	0	0	1	2	2
48	2	2	6	2	35	52	3	0	0	0	0	0	0	2	0	0	0	0	0	0	2
49	4	NA	39	44	4	NA	4	0	0	0	0	0	0	2	1	0	0	0	1	0	3
50	4	NA	7	4	3	5	2	0	NA	0	0	0	0	0	0	1	0	0	1	0	2
51	3	NA	1	NA	NA	NA	NA	0	0	0	0	0	0	0	0	0	0	0	1	1	0
52	0	NA	0	0	0	NA	0	0	0	0	0	0	0	0	1	0	0	0	0	0	2
53	7	NA	21	NA	15	0	3	0	0	0	0	0	0	0	NA	NA	NA	NA	NA	NA	NA
54	34	NA	10	16	39	66	3	0	0	0	0	0	0	1	0	0	1	0	0	0	2
55	1	NA	0	0	4	3	0	NA	NA	NA	NA	NA	NA	NA	NA	NA	NA	NA	NA	NA	NA
56	0	4	0	NA	0	0	2	0	0	0	0	0	0	1	0	0	0	0	NA	NA	2
57	4	NA	2	0	5	10	2	0	0	1	0	2	0	2	NA	NA	NA	NA	NA	NA	NA
58	44	52	89	57	17	NA	3	0	0	0	0	0	0	3	NA	NA	NA	NA	NA	NA	NA
59	19	65	43	NA	35	NA	3	0	0	1	0	3	2	2	4	6	0	0	0	0	3
60	5	6	1	NA	3	NA	2	0	0	0	0	0	0	0	0	0	0	0	1	0	2
61	4	3	1	1	3	NA	2	0	0	0	0	1	0	1	NA	NA	NA	NA	NA	NA	NA
62	0	3	2	NA	3	NA	0	0	0	0	0	0	0	0	0	1	1	0	0	0	2
63	13	NA	NA	NA	NA	NA	NA	0	0	0	0	0	0	0	0	0	0	0	0	0	2
64	16	NA	12	8	24	41	3	0	0	0	0	0	0	1	NA	NA	NA	NA	NA	NA	NA
65	12	NA	4	NA	11	19	2	NA	NA	NA	NA	NA	NA	NA	0	0	0	0	1	0	2
66	10	3	10	5	2	NA	3	1	1	0	0	0	1	2	0	0	NA	NA	0	0	2
67	6	NA	NA	NA	8	6	3	0	0	0	0	0	0	0	0	0	0	1	1	0	2
68	0	NA	14	NA	0	NA	2	1	2	0	0	NA	NA	0	0	0	0	0	0	0	2
69	NA	NA	3	22	0	1	NA	0	NA	0	0	0	NA	0	2	5	40	26	0	1	4
70	4	31	47	32	46	19	2	0	NA	0	0	0	NA	0	NA	NA	NA	NA	NA	NA	NA
71	2	7	0	1	55	50	3	0	NA	0	1	2	NA	2	NA	NA	3	3	2	1	NA
72	NA	NA	NA	NA	NA	NA	NA	NA	NA	NA	NA	NA	NA	NA	NA	NA	NA	NA	NA	NA	NA
73	2	2	NA	NA	NA	NA	3	0	NA	0	0	0	NA	0	0	0	0	0	0	0	2
74	19	18	2	7	1	0	1	0	NA	0	0	0	NA	0	NA	NA	NA	NA	NA	NA	NA
75	27	37	18	27	16	22	3	0	NA	0	0	0	NA	0	NA	NA	NA	NA	NA	NA	NA
76	NA	NA	NA	NA	NA	NA	NA	NA	NA	NA	NA	NA	NA	NA	10	6	3	6	5	6	4
77	5	2	NA	NA	3	2	1	0	NA	NA	NA	NA	NA	NA	NA	NA	NA	NA	NA	NA	NA
78	9	22	9	11	0	1	3	0	NA	0	0	0	NA	2	0	2	2	3	0	2	3
79	1	1	1	1	0	3	3	0	NA	0	0	0	NA	NA	NA	NA	NA	NA	NA	NA	NA
80	34	47	8	4	2	1	2	NA	NA	NA	NA	NA	NA	NA	NA	NA	NA	NA	NA	NA	NA
81	0	0	3	3	1	0	0	0	NA	0	0	1	NA	0	0	1	4	3	0	0	NA
82	1	3	2	0	0	0	1	5	NA	6	7	10	NA	2	NA	NA	NA	NA	NA	NA	NA
83	0	0	NA	NA	NA	NA	NA	NA	NA	NA	NA	NA	NA	NA	2	4	NA	NA	0	0	3
84	6	7	2	4	0	1	3	0	NA	0	0	0	NA	NA	NA	NA	NA	NA	NA	NA	NA
85	19	NA	6	13	24	11	3	0	NA	0	0	0	NA	0	NA	NA	NA	NA	NA	NA	NA
86	2	3	0	0	3	8	2	NA	NA	NA	NA	0	NA	NA	NA	NA	NA	NA	NA	NA	NA
87	NA	NA	NA	NA	0	0	NA	NA	NA	NA	NA	NA	NA	NA	0	0	NA	NA	NA	NA	NA
88	NA	NA	NA	NA	5	6	NA	NA	NA	NA	NA	NA	NA	NA	0	0	NA	NA	NA	NA	2
89	NA	NA	111	152	1	1	4	NA	NA	NA	NA	NA	NA	NA	NA	NA	NA	NA	NA	NA	NA
90	0	10	NA	NA	0	0	2	0	NA	0	0	0	NA	NA	0	0	0	2	0	0	3
91	12	37	3	7	0	0	2	0	NA	0	0	0	NA	1	8	8	7	8	5	5	3
92	0	0	0	0	0	0	0	NA	NA	NA	NA	0	NA	0	0	0	NA	NA	1	0	2
93	3	5	2	7	NA	NA	3	0	NA	0	0	0	NA	NA	4	4	4	1	4	1	3
94	NA	NA	NA	NA	NA	NA	NA	NA	NA	NA	NA	NA	NA	NA	NA	NA	NA	NA	NA	NA	NA
95	23	43	9	25	0	0	0	0	NA	0	0	0	NA	NA	5	2	17	NA	NA	NA	4
96	NA	NA	NA	NA	NA	NA	NA	NA	NA	NA	NA	NA	NA	NA	NA	NA	NA	NA	NA	NA	NA
97	11	13	1	4	0	24	3	0	NA	0	0	NA	NA	NA	0	0	0	0	NA	NA	2
98	6	6	45	45	64	63	NA	0	NA	0	0	0	NA	0	7	4	10	6	11	3	3
99	5	11	NA	NA	NA	NA	NA	0	NA	0	0	NA	NA	NA	16	17	62	59	21	25	4
100	0	3	1	0	3	1	3	0	NA	0	0	0	NA	2	NA	NA	NA	NA	NA	NA	NA
101	0	1	0	0	0	2	3	0	NA	0	0	0	NA	0	0	0	0	0	0	0	2
102	9	3	3	1	16	8	2	NA	NA	0	0	NA	NA	NA	NA	NA	NA	NA	0	0	NA
103	0	0	0	0	0	0	1	0	NA	0	0	0	NA	1	0	0	0	0	0	0	2
104	NA	NA	2	3	0	0	3	0	NA	NA	NA	0	NA	NA	NA	NA	NA	NA	NA	NA	NA
105	1	6	1	9	0	2	2	0	NA	0	0	0	NA	2	0	0	1	0	2	0	2
106	12	8	4	6	13	22	3	0	NA	0	0	0	NA	0	1	0	0	1	0	0	2
107	4	11	45	59	1	2	3	0	NA	0	0	0	NA	0	1	0	4	4	2	2	2
108	2	NA	NA	NA	NA	NA	NA	NA	NA	NA	NA	NA	NA	NA	0	0	1	0	0	0	2
109	0	1	0	0	0	0	0	0	NA	0	0	0	NA	0	NA	NA	NA	NA	NA	NA	NA
110	5	2	1	6	3	1	2	0	NA	NA	0	0	NA	0	0	0	0	0	0	0	NA
111	68	99	3	1	25	32	4	2	NA	0	0	0	NA	2	NA	NA	NA	NA	NA	NA	2
112	0	1	NA	NA	NA	NA	0	0	NA	0	0	0	NA	NA	NA	NA	NA	NA	NA	NA	NA
113	NA	0	0	0	2	0	1	0	NA	0	0	0	NA	0	0	0	NA	NA	0	1	2
114	15	32	34	18	110	48	3	0	NA	0	0	NA	NA	0	NA	NA	NA	NA	NA	NA	NA
115	10	3	4	17	3	5	2	NA	NA	NA	NA	0	NA	NA	2	0	0	1	1	1	2
116	2	3	2	4	0	0	4	0	NA	0	0	0	NA	NA	0	0	0	0	0	0	2
117	7	17	8	14	30	5	2	0	NA	0	0	0	NA	0	0	0	0	1	0	0	2
118	4	11	23	16	7	6	3	0	NA	NA	NA	0	NA	NA	2	1	0	1	NA	NA	4
119	5	5	1	0	1	1	2	0	NA	0	1	2	NA	2	NA	NA	NA	NA	NA	NA	NA
120	NA	NA	NA	NA	NA	NA	NA	NA	NA	NA	NA	NA	NA	NA	NA	NA	NA	NA	NA	NA	NA
121	1	0	2	0	1	0	2	0	NA	0	0	0	NA	0	4	7	6	6	NA	NA	NA
122	19	25	36	42	NA	NA	4	0	NA	0	0	NA	NA	0	5	2	0	1	3	4	0
123	NA	NA	14	20	16	8	3	0	NA	3	5	4	NA	3	NA	NA	NA	NA	NA	NA	NA
124	2	1	2	0	0	1	1	0	NA	0	0	0	NA	0	NA	NA	NA	NA	NA	NA	NA
125	0	1	1	3	0	0	1	0	NA	NA	NA	0	NA	NA	1	0	NA	NA	NA	NA	NA
126	3	19	34	27	5	3	NA	0	NA	0	0	0	NA	NA	0	0	0	0	0	0	2
127	21	11	8	33	10	15	NA	NA	NA	NA	NA	NA	NA	NA	5	2	0	1	NA	NA	3
128	4	19	NA	NA	30	56	3	0	NA	0	0	0	NA	NA	NA	NA	NA	NA	NA	NA	NA
129	1	0	2	0	14	10	0	0	NA	0	0	0	NA	0	NA	NA	NA	NA	NA	NA	NA
130	14	22	8	9	1	0	2	0	NA	0	0	0	NA	0	5	5	3	4	1	0	2
131	NA	NA	2	0	0	1	1	0	NA	0	0	0	NA	NA	NA	NA	NA	NA	NA	NA	NA
132	0	3	3	3	0	2	3	NA	NA	0	0	0	NA	0	0	0	0	0	0	0	2
133	0	0	1	0	NA	NA	2	0	NA	NA	NA	0	NA	0	NA	NA	NA	NA	NA	NA	NA
134	5	21	NA	NA	38	23	3	0	NA	0	0	0	NA	0	1	0	0	0	0	0	2
135	NA	NA	NA	NA	NA	NA	NA	NA	NA	NA	NA	NA	NA	NA	NA	NA	NA	NA	NA	NA	NA
136	0	0	NA	NA	0	1	0	0	NA	0	0	0	NA	NA	NA	NA	NA	NA	NA	NA	NA
137	19	15	8	23	1	3	3	0	NA	0	0	0	NA	0	NA	NA	NA	NA	NA	NA	NA
138	NA	NA	NA	NA	NA	NA	NA	NA	NA	NA	NA	NA	NA	NA	NA	NA	NA	NA	NA	NA	NA
139	1	7	9	10	0	2	2	0	NA	0	0	0	NA	NA	0	0	0	0	0	0	2
140	NA	NA	NA	NA	NA	NA	NA	NA	NA	NA	NA	NA	NA	NA	NA	NA	NA	NA	NA	NA	NA
141	2	1	1	1	0	0	1	0	NA	0	0	0	NA	0	NA	NA	NA	NA	NA	NA	NA
142	8	19	NA	NA	0	0	3	NA	NA	NA	NA	NA	NA	NA	NA	NA	NA	NA	NA	NA	NA
143	3	7	1	6	1	4	3	4	NA	3	2	16	NA	4	NA	NA	NA	NA	NA	NA	NA
144	1	3	3	0	0	1	NA	6	NA	NA	NA	0	NA	NA	NA	NA	NA	NA	NA	NA	NA
145	3	0	1	2	1	1	1	0	NA	NA	NA	NA	NA	NA	0	0	0	0	NA	NA	NA
146	19	19	1	1	5	3	NA	0	NA	0	0	0	NA	0	NA	NA	NA	NA	NA	NA	NA
147	NA	NA	NA	NA	NA	NA	NA	NA	NA	NA	NA	NA	NA	NA	NA	NA	32	4	48	35	NA
148	0	1	0	7	0	0	NA	0	NA	0	0	0	NA	0	NA	NA	NA	NA	NA	NA	NA
149	2	5	3	8	11	27	3	NA	NA	NA	NA	0	NA	NA	NA	NA	NA	NA	NA	NA	NA
150	6	4	7	5	2	0	3	0	NA	0	0	0	NA	2	0	1	0	0	1	2	NA
151	4	14	NA	NA	NA	NA	NA	0	NA	0	0	7	NA	4	NA	NA	2	1	0	0	NA
152	0	0	0	0	0	0	0	NA	NA	NA	NA	0	NA	NA	NA	NA	NA	NA	NA	NA	NA
153	0	1	2	1	0	0	2	0	NA	0	0	0	NA	0	0	0	2	0	0	0	2
154	0	1	0	1	2	1	3	0	NA	NA	NA	0	NA	2	0	0	NA	NA	NA	NA	NA
155	2	2	2	NA	0	2	2	0	NA	0	0	0	NA	2	NA	NA	NA	NA	NA	NA	NA
156	0	9	NA	NA	7	1	3	0	NA	0	2	0	NA	NA	0	0	0	0	3	2	2
157	NA	NA	NA	NA	0	0	NA	0	NA	0	0	0	NA	NA	0	0	0	0	1	1	2
158	NA	NA	0	1	0	1	1	0	NA	0	0	0	NA	NA	NA	NA	NA	NA	NA	NA	NA
159	NA	NA	NA	NA	NA	NA	NA	NA	NA	NA	NA	NA	NA	NA	NA	NA	0	0	NA	NA	0
160	NA	NA	NA	NA	3	5	NA	17	NA	0	0	11	NA	2	NA	NA	NA	NA	NA	NA	NA
161	5	10	2	9	6	15	3	0	NA	0	0	NA	NA	2	6	3	0	0	0	0	4
162	NA	NA	NA	NA	NA	NA	NA	NA	NA	NA	NA	NA	NA	NA	0	0	0	2	NA	NA	3
163	22	33	12	17	31	11	NA	NA	NA	NA	NA	NA	NA	NA	NA	NA	NA	NA	NA	NA	NA
164	0	0	10	NA	9	6	NA	0	NA	0	0	2	2	2	1	2	1	0	1	1	2
165	NA	NA	NA	NA	NA	NA	NA	NA	NA	NA	NA	NA	NA	NA	NA	NA	NA	NA	NA	NA	NA
166	NA	NA	NA	NA	NA	NA	NA	NA	NA	NA	NA	NA	NA	NA	NA	NA	NA	NA	NA	NA	NA
167	4	14	NA	NA	1	5	NA	NA	NA	NA	NA	NA	NA	NA	NA	NA	NA	NA	NA	NA	NA
168	NA	NA	NA	NA	NA	NA	NA	NA	NA	NA	NA	NA	NA	NA	NA	NA	NA	NA	NA	NA	NA
169	3	6	3	NA	18	8	NA	0	2	1	2	0	0	2	4	3	NA	NA	NA	NA	NA
170	NA	NA	NA	NA	NA	NA	NA	NA	NA	NA	NA	NA	NA	NA	NA	NA	NA	NA	NA	NA	NA
171	7	9	9	NA	0	0	NA	0	0	NA	NA	NA	NA	1	NA	NA	NA	NA	NA	NA	NA
172	43	23	2	2	14	1	NA	0	0	NA	NA	NA	NA	2	NA	NA	NA	NA	NA	NA	NA
173	NA	NA	NA	NA	NA	NA	NA	NA	NA	NA	NA	NA	NA	NA	NA	NA	NA	NA	NA	NA	NA
174	NA	NA	NA	NA	NA	NA	NA	NA	NA	NA	NA	NA	NA	NA	NA	NA	NA	NA	NA	NA	NA
175	15	20	11	NA	1	6	NA	NA	NA	NA	NA	NA	NA	2	NA	NA	NA	NA	NA	NA	NA
176	NA	NA	NA	NA	NA	NA	NA	NA	NA	NA	NA	NA	NA	NA	NA	NA	NA	NA	NA	NA	NA
177	NA	NA	NA	NA	NA	NA	NA	NA	NA	NA	NA	NA	NA	NA	NA	NA	NA	NA	NA	NA	NA
178	NA	NA	NA	NA	NA	NA	NA	NA	NA	NA	NA	NA	NA	NA	NA	NA	NA	NA	NA	NA	NA
179	NA	NA	NA	NA	NA	NA	NA	NA	NA	NA	NA	NA	NA	NA	NA	NA	NA	NA	NA	NA	NA
180	NA	NA	NA	NA	9	7	NA	NA	NA	NA	NA	NA	NA	NA	NA	NA	NA	NA	NA	NA	NA
181	NA	NA	NA	NA	NA	NA	NA	NA	NA	NA	NA	NA	NA	NA	NA	NA	NA	NA	NA	NA	NA
182	3	8	NA	NA	0	0	NA	0	0	0	0	0	0	0	NA	NA	NA	NA	NA	NA	NA
183	4	8	2	NA	0	1	NA	0	NA	0	0	0	0	0	NA	NA	NA	NA	NA	NA	NA
184	NA	NA	NA	NA	NA	NA	NA	NA	NA	NA	NA	NA	NA	NA	NA	NA	NA	NA	NA	NA	NA
185	NA	NA	NA	NA	0	0	NA	NA	NA	0	0	NA	NA	NA	NA	NA	NA	NA	NA	NA	NA
186	NA	NA	NA	NA	NA	NA	NA	NA	NA	NA	NA	NA	NA	NA	NA	NA	NA	NA	NA	NA	NA
187	2	3	1	NA	NA	NA	NA	NA	NA	NA	NA	NA	NA	NA	NA	NA	NA	NA	NA	NA	NA
188	NA	NA	NA	NA	NA	NA	NA	NA	NA	NA	NA	NA	NA	NA	NA	NA	NA	NA	NA	NA	NA
189	NA	NA	NA	NA	0	0	NA	0	NA	NA	NA	NA	NA	2	NA	NA	NA	NA	NA	NA	NA
190	1	22	0	NA	4	1	NA	0	NA	0	0	0	0	1	NA	NA	NA	NA	NA	NA	NA
191	5	13	NA	NA	0	0	NA	0	0	0	0	0	0	1	NA	NA	NA	NA	NA	NA	NA
192	8	25	20	1	9	17	NA	0	NA	2	2	0	1	1	0	1	0	0	3	2	3
193	15	20	10	11	4	7	NA	0	NA	0	0	0	0	0	NA	NA	NA	NA	NA	NA	NA
194	4	7	5	NA	0	3	NA	0	NA	NA	NA	NA	NA	0	NA	NA	NA	NA	NA	NA	NA
195	NA	NA	NA	NA	NA	NA	NA	NA	NA	NA	NA	NA	NA	NA	1	1	NA	NA	NA	NA	NA
196	NA	NA	NA	NA	NA	NA	NA	NA	NA	NA	NA	NA	NA	NA	NA	NA	NA	NA	NA	NA	NA
197	NA	NA	1	4	4	2	NA	0	0	NA	NA	NA	NA	1	4	5	0	1	0	0	2
198	NA	NA	NA	NA	NA	NA	NA	NA	NA	NA	NA	NA	NA	NA	NA	NA	NA	NA	NA	NA	NA
199	2	2	1	NA	8	0	NA	0	NA	0	0	0	1	1	1	0	0	0	0	1	2
200	4	4	1	NA	2	2	NA	0	NA	0	0	0	0	0	NA	NA	NA	NA	NA	NA	NA
201	7	14	12	0	30	27	NA	0	NA	0	0	0	0	2	0	1	5	6	0	0	4
202	NA	NA	NA	NA	NA	NA	NA	NA	NA	NA	NA	NA	NA	NA	NA	NA	NA	NA	NA	NA	NA
203	1	0	5	NA	NA	NA	NA	NA	NA	NA	NA	NA	NA	NA	NA	NA	NA	NA	NA	NA	NA
204	0	1	2	NA	4	1	NA	0	NA	0	0	0	0	NA	4	1	5	4	0	0	2
205	1	3	0	NA	0	0	NA	NA	NA	1	0	0	0	NA	23	23	4	1	6	4	NA
206	NA	NA	NA	NA	NA	NA	NA	NA	NA	NA	NA	NA	NA	NA	NA	NA	NA	NA	NA	NA	NA
207	1	0	NA	NA	0	1	NA	0	0	0	0	0	0	0	NA	NA	NA	NA	NA	NA	NA
208	0	3	2	NA	4	NA	NA	0	NA	0	0	0	0	1	NA	NA	NA	NA	NA	NA	NA
209	2	7	NA	NA	NA	NA	NA	NA	NA	NA	NA	NA	NA	NA	NA	NA	NA	NA	NA	NA	NA
210	NA	NA	NA	NA	NA	NA	NA	NA	NA	NA	NA	NA	NA	NA	NA	NA	NA	NA	NA	NA	NA
211	0	0	NA	NA	1	0	NA	0	NA	0	0	0	0	1	0	0	0	0	0	0	2
212	NA	NA	NA	NA	NA	NA	NA	NA	NA	NA	NA	NA	NA	NA	NA	NA	NA	NA	NA	NA	NA
213	11	22	NA	NA	1	5	NA	0	0	0	0	0	0	0	8	7	NA	NA	NA	NA	2
214	NA	NA	NA	NA	NA	NA	NA	NA	NA	NA	NA	NA	NA	NA	NA	NA	NA	NA	NA	NA	NA
215	2	2	1	NA	0	0	NA	0	1	0	0	0	0	0	38	54	0	1	NA	NA	2
216	NA	NA	NA	NA	NA	NA	NA	NA	0	NA	NA	NA	NA	NA	NA	NA	NA	NA	NA	NA	NA
217	NA	NA	NA	NA	NA	NA	NA	NA	NA	NA	NA	NA	NA	NA	NA	NA	NA	NA	NA	NA	NA
218	NA	NA	NA	NA	0	1	NA	0	NA	0	0	0	0	NA	NA	NA	NA	NA	NA	NA	NA
219	NA	NA	NA	NA	NA	NA	NA	NA	NA	NA	NA	NA	NA	NA	NA	NA	NA	NA	NA	NA	NA
220	NA	NA	NA	NA	NA	NA	NA	NA	NA	NA	NA	NA	NA	NA	NA	NA	NA	NA	NA	NA	NA
221	6	29	NA	NA	5	2	NA	4	4	22	31	NA	NA	2	1	0	0	1	3	2	3
222	NA	NA	NA	NA	8	5	NA	NA	NA	NA	NA	NA	NA	NA	NA	NA	NA	NA	NA	NA	NA
223	NA	NA	NA	NA	NA	NA	NA	NA	NA	NA	NA	NA	NA	NA	NA	NA	NA	NA	NA	NA	NA
224	NA	NA	NA	NA	NA	NA	NA	NA	NA	NA	NA	NA	NA	NA	NA	NA	NA	NA	NA	NA	NA
225	5	5	0	NA	3	1	NA	NA	NA	0	0	NA	NA	2	NA	NA	NA	NA	NA	NA	NA
226	NA	NA	NA	NA	NA	NA	NA	NA	NA	NA	NA	NA	NA	NA	NA	NA	NA	NA	NA	NA	NA
227	NA	NA	NA	NA	7	3	NA	0	NA	0	0	0	0	2	NA	NA	NA	NA	NA	NA	NA
228	NA	NA	NA	NA	NA	NA	NA	NA	NA	NA	NA	NA	NA	NA	NA	NA	NA	NA	NA	NA	NA
229	0	0	0	NA	0	0	NA	0	NA	0	0	0	0	NA	NA	NA	NA	NA	NA	NA	NA
230	NA	NA	NA	NA	NA	NA	NA	NA	NA	NA	NA	NA	NA	NA	NA	NA	NA	NA	NA	NA	NA
231	40	40	32	NA	10	31	NA	1	NA	0	0	1	1	0	5	2	3	10	1	3	3
232	NA	NA	NA	NA	NA	NA	NA	NA	NA	NA	NA	NA	NA	NA	NA	NA	NA	NA	NA	NA	NA
233	NA	NA	NA	NA	NA	NA	NA	NA	NA	NA	NA	NA	NA	NA	NA	NA	NA	NA	NA	NA	NA
234	NA	NA	NA	NA	NA	NA	NA	NA	NA	NA	NA	NA	NA	NA	NA	NA	NA	NA	NA	NA	NA
235	3	3	20	NA	32	31	NA	0	1	NA	NA	NA	NA	0	NA	NA	NA	NA	NA	NA	NA
236	NA	NA	NA	NA	NA	NA	NA	NA	NA	NA	NA	NA	NA	NA	NA	NA	NA	NA	NA	NA	NA
237	NA	NA	NA	NA	NA	NA	NA	NA	NA	NA	NA	NA	NA	NA	NA	NA	NA	NA	NA	NA	NA
238	1	0	0	NA	NA	NA	NA	0	NA	1	0	0	0	1	NA	NA	NA	NA	NA	NA	NA
239	8	4	NA	NA	0	0	NA	0	0	0	0	0	0	1	NA	NA	NA	NA	NA	NA	NA
240	NA	NA	NA	NA	10	35	NA	NA	NA	NA	NA	NA	NA	NA	15	7	NA	NA	NA	NA	NA
241	NA	NA	NA	NA	5	2	NA	0	NA	0	0	0	0	1	1	1	1	0	1	0	0
242	1	0	NA	NA	NA	NA	NA	NA	NA	NA	NA	NA	NA	NA	NA	NA	NA	NA	NA	NA	NA
243	2	3	0	NA	5	2	NA	0	NA	0	0	0	0	0	NA	NA	NA	NA	NA	NA	NA
244	NA	NA	NA	NA	NA	NA	NA	NA	NA	NA	NA	NA	NA	NA	NA	NA	NA	NA	NA	NA	NA
245	NA	NA	NA	NA	NA	NA	NA	NA	NA	NA	NA	NA	NA	NA	NA	NA	NA	NA	NA	NA	NA
246	NA	NA	NA	NA	NA	NA	NA	NA	NA	NA	NA	NA	NA	NA	NA	NA	NA	NA	NA	NA	NA
247	0	5	4	NA	NA	NA	NA	NA	NA	1	2	1	0	NA	0	1	6	6	0	0	2
248	NA	NA	NA	NA	NA	NA	NA	NA	NA	NA	NA	NA	NA	NA	NA	NA	NA	NA	NA	NA	NA
249	NA	NA	NA	NA	NA	NA	NA	NA	NA	NA	NA	NA	NA	NA	NA	NA	NA	NA	NA	NA	NA
250	NA	NA	NA	NA	NA	NA	NA	NA	NA	NA	NA	NA	NA	NA	NA	NA	NA	NA	NA	NA	NA
251	NA	NA	NA	NA	NA	NA	NA	NA	NA	NA	NA	NA	NA	NA	5	6	3	1	3	2	3
252	NA	NA	NA	NA	1	4	NA	0	NA	0	0	NA	NA	1	9	6	4	2	NA	NA	3
253	0	0	NA	NA	1	0	NA	NA	NA	NA	NA	NA	NA	NA	NA	NA	NA	NA	NA	NA	NA
254	0	0	0	NA	0	0	NA	0	0	0	0	0	0	NA	1	0	1	0	2	1	2
255	8	9	NA	NA	NA	NA	NA	0	NA	6	5	17	11	2	NA	NA	NA	NA	NA	NA	NA
256	NA	NA	NA	NA	NA	NA	NA	NA	NA	NA	NA	NA	NA	NA	NA	NA	NA	NA	NA	NA	NA
257	20	28	30	NA	102	NA	NA	0	1	5	2	0	3	3	3	3	4	5	6	2	4
258	6	16	7	NA	2	9	NA	NA	NA	0	0	NA	NA	NA	NA	NA	NA	NA	NA	NA	NA
259	NA	NA	NA	NA	NA	NA	NA	NA	NA	NA	NA	NA	NA	NA	NA	NA	NA	NA	NA	NA	NA
260	NA	NA	NA	NA	NA	NA	NA	NA	NA	NA	NA	NA	NA	NA	NA	NA	NA	NA	NA	NA	NA
261	12	12	6	NA	17	18	NA	0	0	0	0	0	0	1	27	12	4	12	9	13	4
262	NA	NA	NA	NA	NA	NA	NA	NA	NA	NA	NA	NA	NA	NA	NA	NA	NA	NA	NA	NA	NA
263	NA	NA	NA	NA	NA	NA	NA	NA	NA	NA	NA	NA	NA	NA	NA	NA	NA	NA	NA	NA	NA
264	0	0	0	NA	0	0	NA	NA	NA	NA	NA	0	0	NA	NA	NA	NA	NA	NA	NA	NA
265	NA	NA	NA	NA	NA	NA	NA	NA	NA	NA	NA	NA	NA	NA	NA	NA	NA	NA	NA	NA	NA
266	7	14	3	NA	15	11	NA	0	0	0	0	NA	NA	0	0	1	13	9	0	0	4
267	NA	NA	NA	NA	NA	NA	NA	NA	NA	NA	NA	NA	NA	NA	NA	NA	NA	NA	NA	NA	NA
268	NA	NA	NA	NA	NA	NA	NA	NA	NA	NA	NA	NA	NA	NA	NA	NA	NA	NA	NA	NA	NA
269	NA	NA	NA	NA	NA	NA	NA	NA	NA	NA	NA	NA	NA	NA	NA	NA	NA	NA	NA	NA	NA
270	NA	NA	NA	NA	0	0	NA	0	NA	0	0	0	0	NA	NA	NA	NA	NA	NA	NA	NA
271	NA	NA	NA	NA	NA	NA	NA	NA	NA	NA	NA	NA	NA	NA	NA	NA	NA	NA	NA	NA	NA
272	NA	NA	NA	NA	NA	NA	NA	NA	NA	NA	NA	NA	NA	NA	2	0	0	0	0	0	2
273	NA	NA	NA	NA	NA	NA	NA	NA	NA	NA	NA	NA	NA	NA	NA	NA	NA	NA	NA	NA	NA
274	NA	NA	NA	NA	14	10	NA	0	NA	NA	NA	NA	NA	NA	0	0	0	0	0	0	2
275	NA	NA	NA	NA	0	0	NA	0	0	0	0	0	0	NA	0	0	NA	NA	0	0	NA
276	NA	NA	NA	NA	NA	NA	NA	NA	NA	NA	NA	NA	NA	NA	NA	NA	NA	NA	NA	NA	NA
277	NA	NA	NA	NA	NA	NA	NA	NA	NA	NA	NA	NA	NA	NA	NA	NA	NA	NA	NA	NA	NA
278	NA	NA	NA	NA	NA	NA	NA	NA	NA	NA	NA	NA	NA	NA	NA	NA	NA	NA	NA	NA	NA
279	NA	NA	NA	NA	NA	NA	NA	NA	NA	NA	NA	NA	NA	NA	NA	NA	NA	NA	NA	NA	NA
280	0	0	1	NA	0	1	NA	NA	NA	NA	NA	NA	NA	1	0	0	0	0	NA	NA	2
281	NA	NA	NA	NA	NA	NA	NA	NA	NA	NA	NA	NA	NA	NA	NA	NA	NA	NA	NA	NA	NA
282	1	3	0	NA	3	6	NA	0	0	0	1	0	0	2	0	0	0	0	1	0	2
283	1	1	0	NA	NA	NA	NA	NA	NA	NA	NA	NA	NA	NA	NA	NA	NA	NA	NA	NA	NA
284	0	0	0	NA	NA	2	NA	0	0	0	0	0	0	NA	0	2	0	0	0	0	2
285	0	0	NA	NA	NA	NA	NA	0	1	0	0	0	0	NA	NA	NA	NA	NA	NA	NA	NA
286	0	0	2	NA	NA	0	NA	0	0	0	0	0	0	0	1	0	0	0	0	0	2
287	12	18	7	NA	NA	NA	NA	0	NA	0	0	0	0	1	NA	NA	NA	NA	NA	NA	NA
288	8	4	4	NA	6	NA	NA	0	0	0	0	0	0	1	2	0	0	0	0	1	2
289	0	0	NA	NA	NA	NA	NA	0	0	0	0	2	0	0	NA	NA	NA	NA	NA	NA	NA
290	0	0	0	NA	NA	0	NA	0	NA	0	0	0	0	NA	NA	NA	NA	NA	NA	NA	NA
291	0	0	NA	NA	NA	NA	NA	0	NA	0	0	NA	NA	NA	NA	NA	NA	NA	0	0	NA
292	12	6	NA	NA	34	NA	NA	0	0	0	0	0	0	2	11	5	1	2	14	4	4
293	0	0	0	NA	NA	NA	NA	0	NA	0	0	0	0	NA	NA	NA	NA	NA	NA	NA	NA
294	4	3	NA	NA	NA	2	NA	0	NA	0	0	0	0	0	NA	NA	NA	NA	NA	NA	NA
295	8	6	1	NA	NA	NA	NA	NA	NA	0	0	0	0	1	NA	NA	NA	NA	NA	NA	NA
296	0	0	0	NA	NA	3	NA	NA	NA	NA	NA	NA	NA	NA	NA	NA	NA	NA	NA	NA	NA
297	5	15	3	NA	8	4	NA	NA	NA	0	0	0	0	NA	NA	NA	NA	NA	NA	NA	NA
298	0	1	0	NA	0	0	NA	0	NA	0	1	0	0	NA	0	1	0	0	0	0	2
299	0	1	2	NA	NA	NA	NA	0	0	0	0	0	0	0	3	3	1	3	0	0	2
300	0	0	0	NA	NA	NA	NA	0	NA	1	1	0	0	1	NA	NA	0	0	0	0	2
301	1	1	4	NA	NA	1	NA	0	0	0	0	0	0	0	0	0	0	0	0	0	2
302	4	4	0	NA	NA	2	NA	0	0	0	0	0	0	0	4	14	8	3	10	9	3
303	NA	NA	NA	NA	4	3	NA	NA	NA	NA	NA	NA	NA	NA	NA	NA	NA	NA	NA	NA	NA
304	NA	NA	NA	NA	11	3	NA	NA	NA	NA	NA	NA	NA	NA	NA	NA	NA	NA	NA	NA	NA
305	NA	NA	NA	NA	1	6	NA	NA	NA	NA	NA	NA	NA	NA	NA	NA	NA	NA	NA	NA	NA
306	NA	NA	NA	NA	13	20	NA	NA	NA	NA	NA	NA	NA	NA	NA	NA	NA	NA	NA	NA	NA
307	NA	NA	NA	NA	16	13	NA	NA	NA	NA	NA	NA	NA	NA	NA	NA	NA	NA	NA	NA	NA
308	NA	NA	NA	NA	0	0	NA	NA	NA	NA	NA	NA	NA	NA	NA	NA	NA	NA	NA	NA	NA
309	NA	NA	NA	NA	3	0	NA	NA	NA	NA	NA	NA	NA	NA	NA	NA	NA	NA	NA	NA	NA
310	NA	NA	NA	NA	0	0	NA	NA	NA	NA	NA	NA	NA	NA	NA	NA	NA	NA	NA	NA	NA
311	NA	NA	NA	NA	NA	NA	NA	NA	NA	NA	NA	NA	NA	NA	NA	NA	NA	NA	NA	NA	NA
312	NA	NA	NA	NA	0	2	NA	NA	NA	NA	NA	NA	NA	NA	NA	NA	NA	NA	NA	NA	NA
313	NA	NA	NA	NA	0	1	NA	NA	NA	NA	NA	NA	NA	NA	NA	NA	NA	NA	NA	NA	NA
314	NA	NA	NA	NA	0	0	NA	NA	NA	NA	NA	NA	NA	NA	NA	NA	NA	NA	NA	NA	NA
315	NA	NA	NA	NA	NA	NA	NA	NA	NA	NA	NA	NA	NA	NA	NA	NA	NA	NA	NA	NA	NA
316	NA	NA	NA	NA	5	2	NA	NA	NA	NA	NA	NA	NA	NA	NA	NA	NA	NA	NA	NA	NA
317	NA	NA	NA	NA	0	0	NA	NA	NA	NA	NA	NA	NA	NA	NA	NA	NA	NA	NA	NA	NA
318	NA	NA	NA	NA	0	0	NA	NA	NA	NA	NA	NA	NA	NA	NA	NA	NA	NA	NA	NA	NA
319	NA	NA	NA	NA	8	6	NA	NA	NA	NA	NA	NA	NA	NA	NA	NA	NA	NA	NA	NA	NA
320	NA	NA	NA	NA	5	16	NA	NA	NA	NA	NA	NA	NA	NA	NA	NA	NA	NA	NA	NA	NA
321	NA	NA	NA	NA	3	2	NA	NA	NA	NA	NA	NA	NA	NA	NA	NA	NA	NA	NA	NA	NA
322	NA	NA	NA	NA	24	18	NA	NA	NA	NA	NA	NA	NA	NA	NA	NA	NA	NA	NA	NA	NA
323	NA	NA	NA	NA	0	0	NA	NA	NA	NA	NA	NA	NA	NA	NA	NA	NA	NA	NA	NA	NA
324	NA	NA	NA	NA	NA	NA	NA	NA	NA	NA	NA	NA	NA	NA	NA	NA	NA	NA	NA	NA	NA
325	NA	NA	NA	NA	NA	NA	NA	NA	NA	NA	NA	NA	NA	NA	NA	NA	NA	NA	NA	NA	NA
326	NA	NA	NA	NA	NA	NA	NA	NA	NA	NA	NA	NA	NA	NA	NA	NA	NA	NA	NA	NA	NA
327	NA	NA	NA	NA	NA	NA	NA	NA	NA	NA	NA	NA	NA	NA	NA	NA	NA	NA	NA	NA	NA
328	NA	NA	NA	NA	0	0	NA	NA	NA	NA	NA	NA	NA	NA	NA	NA	NA	NA	NA	NA	NA
329	NA	NA	NA	NA	NA	NA	NA	NA	NA	NA	NA	NA	NA	NA	NA	NA	NA	NA	NA	NA	NA
330	NA	NA	NA	NA	0	0	NA	NA	NA	NA	NA	NA	NA	NA	NA	NA	NA	NA	NA	NA	NA
331	NA	NA	NA	NA	NA	NA	NA	NA	NA	NA	NA	NA	NA	NA	NA	NA	NA	NA	NA	NA	NA
332	NA	NA	NA	NA	NA	NA	NA	NA	NA	NA	NA	NA	NA	NA	NA	NA	NA	NA	NA	NA	NA
333	NA	NA	NA	NA	1	0	NA	NA	NA	NA	NA	NA	NA	NA	NA	NA	NA	NA	NA	NA	NA
334	NA	NA	NA	NA	NA	NA	NA	NA	NA	NA	NA	NA	NA	NA	NA	NA	NA	NA	NA	NA	NA
335	NA	NA	NA	NA	0	0	NA	NA	NA	NA	NA	NA	NA	NA	NA	NA	NA	NA	NA	NA	NA
336	NA	NA	NA	NA	3	3	NA	NA	NA	NA	NA	NA	NA	NA	NA	NA	NA	NA	NA	NA	NA
337	NA	NA	NA	NA	NA	3	NA	NA	NA	NA	NA	NA	NA	NA	NA	NA	NA	NA	NA	NA	NA
338	NA	NA	NA	NA	13	7	NA	NA	NA	NA	NA	NA	NA	NA	NA	NA	NA	NA	NA	NA	NA
339	NA	NA	NA	NA	1	1	NA	NA	NA	NA	NA	NA	NA	NA	NA	NA	NA	NA	NA	NA	NA
340	NA	NA	NA	NA	0	0	NA	NA	NA	NA	NA	NA	NA	NA	NA	NA	NA	NA	NA	NA	NA
341	NA	NA	NA	NA	1	2	NA	NA	NA	NA	NA	NA	NA	NA	NA	NA	NA	NA	NA	NA	NA
342	NA	NA	NA	NA	NA	NA	NA	NA	NA	NA	NA	NA	NA	NA	NA	NA	NA	NA	NA	NA	NA
343	NA	NA	NA	NA	0	0	NA	NA	NA	NA	NA	NA	NA	NA	NA	NA	NA	NA	NA	NA	NA
344	NA	NA	NA	NA	2	1	NA	NA	NA	NA	NA	NA	NA	NA	NA	NA	NA	NA	NA	NA	NA
345	NA	NA	NA	NA	0	3	NA	NA	NA	NA	NA	NA	NA	NA	NA	NA	NA	NA	NA	NA	NA
346	NA	NA	NA	NA	5	4	NA	NA	NA	NA	NA	NA	NA	NA	NA	NA	NA	NA	NA	NA	NA
347	NA	NA	NA	NA	7	7	NA	NA	NA	NA	NA	NA	NA	NA	NA	NA	NA	NA	NA	NA	NA
348	NA	NA	NA	NA	0	0	NA	NA	NA	NA	NA	NA	NA	NA	NA	NA	NA	NA	NA	NA	NA
349	NA	NA	NA	NA	1	0	NA	NA	NA	NA	NA	NA	NA	NA	NA	NA	NA	NA	NA	NA	NA
350	NA	NA	NA	NA	16	15	NA	NA	NA	NA	NA	NA	NA	NA	NA	NA	NA	NA	NA	NA	NA
351	NA	NA	NA	NA	3	1	NA	NA	NA	NA	NA	NA	NA	NA	NA	NA	NA	NA	NA	NA	NA
352	NA	NA	NA	NA	1	0	NA	NA	NA	NA	NA	NA	NA	NA	NA	NA	NA	NA	NA	NA	NA
353	NA	NA	NA	NA	3	0	NA	NA	NA	NA	NA	NA	NA	NA	NA	NA	NA	NA	NA	NA	NA
354	NA	NA	NA	NA	1	3	NA	NA	NA	NA	NA	NA	NA	NA	NA	NA	NA	NA	NA	NA	NA
355	NA	NA	NA	NA	0	1	NA	NA	NA	NA	NA	NA	NA	NA	NA	NA	NA	NA	NA	NA	NA
356	NA	NA	NA	NA	NA	NA	NA	NA	NA	NA	NA	NA	NA	NA	NA	NA	NA	NA	NA	NA	NA
357	NA	NA	NA	NA	5	NA	NA	NA	NA	NA	NA	NA	NA	NA	NA	NA	NA	NA	NA	NA	NA
358	NA	NA	NA	NA	0	0	NA	NA	NA	NA	NA	NA	NA	NA	NA	NA	NA	NA	NA	NA	NA
359	NA	NA	NA	NA	NA	NA	NA	NA	NA	NA	NA	NA	NA	NA	NA	NA	NA	NA	NA	NA	NA
360	NA	NA	NA	NA	104	56	NA	NA	NA	NA	NA	NA	NA	NA	NA	NA	NA	NA	NA	NA	NA
361	NA	NA	NA	NA	13	10	NA	NA	NA	NA	NA	NA	NA	NA	NA	NA	NA	NA	NA	NA	NA
362	NA	NA	NA	NA	17	17	NA	NA	NA	NA	NA	NA	NA	NA	NA	NA	NA	NA	NA	NA	NA
363	NA	NA	NA	NA	0	0	NA	NA	NA	NA	NA	NA	NA	NA	NA	NA	NA	NA	NA	NA	NA
364	NA	NA	NA	NA	0	0	NA	NA	NA	NA	NA	NA	NA	NA	NA	NA	NA	NA	NA	NA	NA
